# Supplementary material for: miR-182-5p promotes hepatocyte-stellate cell crosstalk to facilitate liver regeneration
Source: Commun Biol. 2022 Aug 1;5:771. doi: 10.1038/s42003-022-03714-0 (PMC9343643; doi:10.1038/s42003-022-03714-0)
Supplement: Supplementary file 4 — Supplementary Data 1 [file 42003_2022_3714_MOESM4_ESM.xlsx]

## Sheet: fig 1
The source data behind the graphs in the paper
1a
	WT-PH	KO-PH
	3.69778	3.55204
	4.0177	3.54762
	3.96053	3.22326
	4	3.60274
average(n=4)	3.919	3.48141
	WT-PH	KO-PH
1b	28.7625	11.8644
	29.9639	15.7447
	28.0156	16.6667
	29.6296	15.7068
average(n=4)	29.0929	14.9956
1c		WT-PH				KO-PH
CcnA2	2.144	6.939	4.233	2.344	1	1.78	0.885	0.871
CcnB1	1.816	5.629	3.729	2.203	1	1.626	0.966	0.519
CcnD1	1.704	4.747	3.435	1.825	1	1.068	0.963	0.691
CcnE1	1.256	5.719	3.826	2.059	1	1.172	1.011	1.176
average(n=4)	WT-PH	KO-PH
CcnA2	3.915	1.134
CcnB1	3.34425	1.02775
CcnD1	2.92775	0.9305
CcnE1	3.215	1.08975
1e		WT-PH				KO-PH
ALT	68.56	84.56	116.64	70.48	91.12	95.28	100.08	55.92
AST	330.96	225.68	278.48	260.08	261.84	311.68	273.52	252.72
average(n=4)	WT-PH	KO-PH
ALT	85.06	85.6
AST	273.8	274.94

## Sheet: fig2
2a
		WT			TG
Liver	1	0.873	1.06	6.305	7.784	6.969
BAT	1.745	1.419	2.032	1.852	1.314	2.069
sWAT	0.291	0.337	0.519	0.305	0.251	0.612
eWAT	0.622	1.02	0.826	1.059	1.01	0.771
Lung	0.519	0.677	1.234	0.576	0.95	1.39
Heart	2.673	2.042	1.761	1.571	1.875	3.333
Muscle	1.986	1.854	1.747	1.593	1.726	2.249
Kidney	1.624	1.8	2.396	1.387	1.597	2.119
Pancreas	0.532	0.471	0.325	0.333	0.383	0.492
Brain	1.145	1.177	1.338	1.79	1.964	1.193
Spleen	0.25	0.358	0.466	0.248	0.258	0.611
average(n=3)	WT	TG
Liver	0.977667	7.01933
BAT	1.732	1.745
sWAT	0.382333	0.389333
eWAT	0.822667	0.946667
Lung	0.81	0.972
Heart	2.15867	2.25967
Muscle	1.86233	1.856
Kidney	1.94	1.701
Pancreas	0.442667	0.402667
Brain	1.22	1.649
Spleen	0.358	0.372333
2b		WT-PH				TG-PH
CcnA2	0.295	0.419	1	0.864	0.933	1.29	1.943	1.041
CcnB1	0.319	0.342	1	0.716	1.885	2.178	3.314	1.181
CcnD1	0.181	0.205	0.291	0.681	0.604	1.44	0.879	0.677
CcnE1	0.49	0.51	1	0.674	1.55	1.475	1.587	1.261
average(n=4)	WT-PH	TG-PH
CcnA2	0.6445	1.30175
CcnB1	0.59425	2.1395
CcnD1	0.3395	0.9
CcnE1	0.6685	1.46825
2c	WT-PH	TG-PH
	27.3196	35.5556
	27.1186	35.0318
	26.087	32.7381
	26.5151	34.2105
average(n=4)	26.7601	34.384
2d	WT-PH	TG-PH
	0.273	1.436
	0.416	1.446
	0.925	1.69
	0.939	1.065
average(n=4)	0.63825	1.40925
2f	WT-PH	TG-PH
	3.8875	4.33594
	4.02165	4.50794
	3.7906	4.21484
	4.10757	4.34906
average(n=4)	3.95183	4.35194

## Sheet: fig 3
3b
	WT	KO
	1	0.381
	1.128	0.371
	1.096	0.361
	1.13	0.353
	0.907	0.437
	1.081	0.314
average(n=6)	1.057	0.3695
3c			NPC+HepWT						NPC+Hep182m
CcnD1	1	1.431	1.13	1.38	1.067	1.026	0.717	0.78	0.608	0.726	1.034	0.646
CcnA2	1	1.164	1.186	1.243	0.762	0.946	0.851	0.803	0.602	0.704	0.715	0.651
CcnB1	1	1	1.026	1.068	0.824	0.804	0.664	0.64	0.466	0.545	0.617	0.517
CcnE1	1	1.047	1.226	1.234	0.848	1.006	1.031	1.042	0.722	0.843	1.014	0.73
average(n=6)	NPC+HepWT	NPC+Hep182KO
CcnD1	1.17233	0.751833
CcnA2	1.05017	0.721
CcnB1	0.953667	0.574833
CcnE1	1.06017	0.897
3d	ncm	182m
	1	140.574
	0.975862	143.913
	0.941525	148.496
	0.8792	151.642
	1.0889	196.531
	0.915074	180.73
average(n=6)	ncm	182m
miR-182	0.96676	160.314
3e			NPC+HepWT						NPC+Hep182KO
CcnD1	1	1.041	0.967	0.831	0.883	0.882	1.929	1.653	2.029	1.589	1.519	1.724
CcnA2	1	1.024	0.984	0.951	0.866	0.991	1.392	0.952	1.544	1.306	1.126	1.361
CcnB1	1	1.095	1.157	1.043	0.987	1.17	1.781	1.274	1.845	1.637	1.247	1.6
CcnE1	1	1.015	1.043	0.986	0.963	1.095	1.033	0.811	1.102	0.978	0.803	1.007
average(n=6)	NPC+HepWT	NPC+Hep182m
CcnD1	0.934	1.7405
CcnA2	0.969333	1.28017
CcnB1	1.07533	1.564
CcnE1	1.017	0.955667
3g	NPCWT	NPC182KO
	1	0.638
	1.249	0.545
	1.047	0.48
	0.977	0.506
	1.113	0.506
	1.073	0.494
average(n=6)	1.0765	0.528167
3h
			Hep+NPCWT						Hep+NPC182KO
CcnD1	1	1.229	1.046	1.037	1	1.257	1	1.213	1.236	1.296	1.181	1.157
CcnA2	1	1.249	1.355	1.488	1.48	1.39	1.02	1.089	1.153	1.136	1.294	1.511
CcnB1	1	1.191	1.197	1.394	1.481	1.378	1.039	0.989	1.027	1.228	1.31	1.468
CcnE1	1	1.277	1.312	1.423	1.308	1.274	1.046	1.088	1.19	1.2	1.324	1.516
average(n=6)	Hep+NPCWT	Hep+NPC182KO
CcnD1	1.09483	1.1805
CcnA2	1.327	1.2005
CcnB1	1.2735	1.17683
CcnE1	1.26567	1.22733

## Sheet: fig 4
4a		HSC+HepWT				HSC+Hep182KO
CcnD1	1	1.297	0.934	1.02	0.321	0.3	0.281	0.248
CcnA2	1	1.411	1.009	1.083	0.516	0.649	0.503	0.445
CcnB1	1	1.379	0.807	0.845	0.438	0.48	0.387	0.317
CcnE1	1	1.099	0.949	0.903	0.322	0.439	0.458	0.322
average(n=4)	HSC+HepWT	HSC+Hep182KO
CcnD1	1.06275	0.2875
CcnA2	1.12575	0.52825
CcnB1	1.00775	0.4055
CcnE1	0.98775	0.38525
4b
HSC+HepWT	1	1.238	1.224	1.314
HSC+Hep182KO	0.449	0.517	0.33	0.452
average(n=4)	HSC+HepWT	HSC+Hep182KO
Mki67	1.194	0.437
4c		HSC+HepWT				HSC+Hep182TG
CcnD1	1	1.15	1.062	0.928	3.214	3.798	2.074	2.894
CcnA2	1	1.617	0.959	1.838	2.625	4.556	3.525	2.999
CcnB1	1	1.338	1.183	1.341	1.999	1.782	1.521	1.495
CcnE1	1	1.049	1.584	0.962	3.197	2.608	2.187	2.438
average(n=4)	HSC+HepWT	HSC+Hep182TG
CcnD1	1.035	2.995
CcnA2	1.3535	3.42625
CcnB1	1.2155	1.69925
CcnE1	1.14875	2.6075
4d
HSC+HepWT	1	1.44	1.168	1.205
HSC+Hep182TG	2.969	3.052	4.235	2.499
average(n=4)	HSC+HepWT	HSC+Hep182TG
Mki67	1.20325	3.18875
4e		HSC+HepWT				HSC+Hep182TG
α-SMA	1	1.234	1.407	0.718	5.544	3.267	3.576	4.659
Col1a1	1	1.489	1.598	1.573	3.658	3.787	3.25	3.277
average(n=4)	HSC+HepWT	HSC+Hep182TG
α-SMA	1.08975	4.2615
Col1a1	1.415	3.493

## Sheet: fig 5
5c
	HSC+HepWT CM	HSC+Hep182/LTG CM
	7.69231	16.0714
	6.95652	15.2542
	7.07965	15.9664
average(n=3)	7.24283	15.764
5d	WT-PH	KO-PH
	4.289	1.955
	2.33	1
	2.833	0.89
	2.784	1.466
average(n=4)	3.059	1.32775
5e	LX2+HepWT	LX2+Hep182/LTG
	1	1.041
	0.567	1.494
	0.684	2.714
	0.28	1.208
	0.412	2.356
average(n=4)	0.5886	1.7626
5g	Ctrl	Cyclopamine
	24.2424	11.7647
	24.5614	11.1111
	21.5385	11.8644
average(n=3)	23.4474	11.5801
5i	NC-siRNA	Smo-siRNA
	18.8889	10.7143
	16.6667	8.33333
	20	10.6061
average(n=3)	18.5185	9.88456

## Sheet: fig 6
6a	WT-PH	KO-PH
	36	18
	30	20
	34	22
	32	26
average(n=4)	33	21.5
6b
WT-PH	26.702	33.0596	30.5166	39.4172
TG-PH	55.947	57.2185	58.4901	63.5762
average(n=4)	WT-PH	TG-PH
	32.4238	58.8079
6c
WT-PH	0.132634	0.15933	0.15606	0.12722
TG-PH	0.569666	0.450032	0.515352	0.332728
average(n=4)	WT-PH	TG-PH
	0.143811	0.466944
6f	WT-PH	TG-PH
	1032.73	6120.44
	1244.92	6035.48
	1167.63	9025.6
average(n=3)	1148.43	7060.51
6g
Ctrl	1	0.78	0.9	0.624
CA	1.201	1.399	1.468	1.539
average(n=4)	Ctrl	CA
α-SMA	0.826	1.40175
6h
Ctrl	1	0.828	0.903	0.808
CA	1.426	2.072	1.414	1.713
average(n=4)	Ctrl	CA
Ihh	0.88475	1.65625
6i
Nci	1	0.772232	1.25534	0.746647
Tgr5i	0.335358	0.428056	0.517925	0.465942
average(n=4)	Nci	Tgr5i
Tgr5	0.943554	0.43682
6j
Nci	1	1.375	1.509	1.569
Tgr5i	1.12	1.239	1.414	1.151
Nci+CA	1.907	1.811	2.267	2.017
Tgr5i+CA	1.29	1.235	1.589	1.609
average(n=4)
Nci	1.36325
Tgr5i	1.231
Nci+CA	2.0005
Tgr5i+CA	1.43075
6k
Nci	1	1.039	1.213	1.012
Tgr5i	1.052	1.133	0.998	0.723
Nci+CA	2.779	3.102	3.028	2.982
Tgr5i+CA	1.301	1.017	1.012	0.808
average(n=4)
Nci	1.066
Tgr5i	0.9765
Nci+CA	2.97275
Tgr5i+CA	1.0345

## Sheet: fig 7
7b
		WT-PH				KO-PH
Cyp7a1	4.76062	2.4676	2.83504	3.11183	0.684947	1.24319	0.987429	1.71709
Cyp27a1	1.35137	1.46808	1.44481	1.25412	0.80908	0.839854	0.905323	0.847257
average(n=4)	WT-PH	KO-PH
Cyp7a1	3.29377	1.15816
Cyp27a1	1.3796	0.850379
7c		WT-PH				TG-PH
Cyp7a1	3.09697	12.7609	4.34435	7.76598	16.5514	35.3298	43.6261	31.8161
Cyp27a1	0.0685978	0.130994	0.0497749	0.0613609	0.245093	0.119226	0.0650692	0.100729
average(n=4)	WT-PH	TG-PH
Cyp7a1	6.99205	31.8308
Cyp27a1	0.0776819	0.132529
7d	ncm	182m
	1	54.242
	0.945	66.402
	0.904	45.115
	0.944	43.513
	1.073	42.358
average(n=5)	0.9732	50.326
7e
			ncm					182m
Cyp7a1	1	0.389854	0.807089	0.81301	1.16132	6.64281	6.78581	7.80279	6.25455	6.74749
Cyp27a1	1	1.50701	1.52498	1.1461	1.09273	1.07741	1.03314	1.31159	1.45033	1.54051
average(n=5)	ncm	182m
Cyp7a1	0.834255	6.84669
Cyp27a1	1.25416	1.2826
7f
ncm	0.514414	0.431581	0.415852	0.455184
182m	0.522817	0.538575	0.557886	0.536386
average(n=4)
ncm	0.454258
182m	0.538916
7h		ncm			182m
WT	144.18	100	78.3069	175.293	197.027	205.514
Mut	119.623	119.93	102.224	136.684	140.873	85.4701
average(n=3)	ncm	182m
WT	107.496	192.611
Mut	113.925	121.009
7i
	HSC+HepNC-siRNA	HSC+HepCyp7a1-siRNA
	0.981	0.425
	0.896	0.619
	0.987	0.639
	0.967	0.409
average(n=4)	0.95775	0.523
7j
	HSC+HepNC-siRNA	HSC+HepCyp7a1-siRNA
	2.308	0.496
	2.086	0.704
	2.232	0.899
	1.887	0.578
average(n=4)	2.12825	0.66925
7k
	HSC+HepNC-siRNA				HSC+HepCyp7a1-siRNA
CcnA2	1	1.93247	1.67466	2.44174	0.496053	0.823157	0.774756	0.77909
CcnB1	1.80634	3.98279	2.04707	1.73171	1.4746	1.89757	1.47407	1.56098
CcnD1	1.72041	3.53403	1.74029	2.63777	0.396802	0.448213	0.739198	0.795813
CcnE1	1	1.31079	1.56234	0.954514	0.418793	0.563258	0.585859	0.769119
Mki67	1	1.95652	1.70343	2.4426	0.297639	0.622836	0.698973	0.792037
average(n=4)	HSC+HepNC-siRNA	HSC+HepCyp7a1-siRNA
CcnA2	1.76222	0.718264
CcnB1	2.39198	1.6018
CcnD1	2.40813	0.595006
CcnE1	1.20691	0.584257
Mki67	1.77564	0.602871
7l	HSC+HepNC-siRNA	HSC+HepCyp7a1-siRNA
	12.2807	4.34783
	11.039	4.04624
	11.6667	3.97727
	11.7647	3.79747
average(n=4)	11.6878	4.0422

## Sheet: suppl fig 1
1a
	WT	KO
	1.578	1
	2.727	0.595
	1.575	0.634
	1.091	0.569
average(n=4)	1.74275	0.6995
1b
		NPCs				Hepatocytes
0d	1	1.23114	1.10957	0.784584	1.02101	0.952638	1.01396	0.913831
2d	1.39474	1.31039	1.28343	1.42405	2.73208	2.9897	3.11666	2.75108
3d	1.10957	1.45397	0.840896	0.926588	2.90794	2.75108	2.67585	2.69447
7d	1.31039	1.46409	1.01396	1.58008	1.64718	1.64718	1.8025	1.8025
14d	1.04972	1.13288	1.16473	1.49485	0.97942	0.933033	0.907519	0.926588
average(n=4)	NPCs	Hepatocytes
0d	1.03132	0.97536
2d	1.35315	2.89738
3d	1.08276	2.75734
7d	1.34213	1.72484
14d	1.21055	0.93664

## Sheet: suppl fig 2
2a
ncm	1.045	1.132	1	0.904	1.009	1.032
182m	91.111	89.381	69.678	99.321	78.56	83.21
average(n=6)
ncm	1.02033
182m	85.2102
2b			ncm						182m
CcnA2	1.255	0.984	1.213	0.6	0.78	0.753	1	0.68	0.8	1.348	1.222	1.317
CcnB1	1.286	1.075	0.997	1.567	1.172	0.963	1.202	1.062	1.005	1.26	1.066	0.885
CcnD1	1.049	1.094	1.157	0.769	1.134	0.815	1	1.081	1.009	1.216	1.002	1.084
CcnE1	0.881	1.067	0.704	0.768	0.811	0.996	1.102	0.977	0.633	0.801	0.947	1.047
Mki67	1	1.101	0.923	1.064	1.183	1.38	1.111	1.228	1.041	1.326	1.266	1.372
average(n=6)	ncm	182m
CcnA2	0.930833	1.06117
CcnB1	1.17667	1.08
CcnD1	1.003	1.06533
CcnE1	0.871167	0.917833
Mki67	1.1085	1.224
2c
ncm	9.69697	10.3226	10
182m	11.4458	9.24855	10
average(n=3)
ncm	10.0065
182m	10.2314
2d
nci	1	1.106	1.265	0.955	0.787	0.856
182i	0.132	0.111	0.166	0.172	0.107	0.082
average(n=6)
nci	0.994833
182i	0.128333
2e			nci						182i
CcnA2	0.968	0.944	0.995	1.112	1.133	1	1.079	0.777	1.223	1	1.125	1.211
CcnB1	0.809	0.943	1.126	1.159	1.135	0.92	1.162	0.915	1.12	1	1.139	1.106
CcnD1	1.102	0.963	1.018	1.038	0.939	1.025	1.075	1.039	1.068	1	1.076	0.99
CcnE1	1.21	1.083	1.309	1.31	1.258	1.266	1.25	0.883	1.173	1	1.241	1.3
Mki67	0.671	0.882	0.703	0.86	0.709	0.832	1	0.691	0.793	0.917	0.752	0.731
average(n=6)	nci	182i
CcnA2	1.02533	1.06917
CcnB1	1.01533	1.07367
CcnD1	1.01417	1.04133
CcnE1	1.23933	1.14117
Mki67	0.776167	0.814
2f
nci	10.5263	7.92683	9.82659
182i	9.1954	10.6742	8.75
average(n=6)
nci	9.42658
182i	9.53985

## Sheet: suppl fig 3
3a
			BMDM+HepWT						BMDM+Hep182KO
CcnD1	1	0.921	0.869	0.901	0.834	0.936	0.792	0.996	0.968	0.808	0.845	0.901
CcnA2	1	0.759	0.792	0.904	0.842	0.919	0.657	0.689	0.932	0.737	0.867	0.901
CcnB1	1	1.061	1.224	1.292	1.267	1.493	1.18	1.052	1.402	1.431	1.231	1.167
CcnE1	1	0.982	0.863	0.954	0.893	0.902	0.966	0.792	0.917	0.981	0.876	0.91
average(n=6)	BMDM+HepWT	BMDM+Hep182KO
CcnD1	0.910167	0.885
CcnA2	0.869333	0.797167
CcnB1	1.22283	1.24383
CcnE1	0.932333	0.907
3b
BMDM+HepWT	1	0.761	0.68	0.787	0.885	0.926
BMDM+Hep182KO	0.713	0.801	0.951	0.823	0.697	0.835
average(n=6)	BMDM+HepWT	BMDM+Hep182KO
Mki67	0.839833	0.803333
3c			LX2+HepWT						LX2+Hep182KO
CcnD1	1.093	1.096	0.783	0.99	0.965	0.89	0.662	0.603	0.575	0.707	0.792	0.606
CcnA2	0.95	0.79	0.877	0.909	1.212	1.009	0.62	0.626	0.572	0.528	0.562	0.64
CcnB1	0.622	0.54	0.534	0.54	0.697	0.538	0.375	0.374	0.346	0.326	0.379	0.386
CcnE1	0.948	0.933	0.932	0.84	1.008	0.951	0.688	0.673	0.581	0.558	0.64	0.585
average(n=6)	LX2+HepWT	LX2+Hep182KO
CcnD1	0.9695	0.6575
CcnA2	0.957833	0.591333
CcnB1	0.5785	0.364333
CcnE1	0.935333	0.620833
3d	LX2+HepWT	LX2+Hep182KO
	0.762	0.432
	0.806	0.448
	0.951	0.37
	1.091	0.377
	1.241	0.566
Mki67	1.11	0.394
average(n=6)	0.9935	0.431167
3e			LX2+HepWT				LX2+Hep182/LTG
CcnD1	0.401	0.301	0.318	0.32	0.312	1.04	1.095	0.798	0.998	1.01
CcnA2	1	0.713	0.775	0.733	0.587	2.834	2.963	3.909	3.778	3.253
CcnB1	1	0.732	0.845	0.829	0.656	1.827	1.702	2.133	2.028	2.035
CcnE1	1	0.631	0.684	0.674	0.686	2.181	1.962	2.896	2.502	2.593
average(n=5)	LX2+HepWT	LX2+Hep182/LTG
CcnD1	0.3304	0.9882
CcnA2	0.7616	3.3474
CcnB1	0.8124	1.945
CcnE1	0.735	2.4268
3f	LX2+HepWT	LX2+Hep182/LTG
	1	10.038
	0.598	11.547
	0.365	13.505
	0.648	13.595
Mki67	0.499	15.61
average(n=5)	0.622	12.859
3g			LX2+HepWT					LX2+Hep182/LTG
α-SMA	1	0.782	0.837	0.785	0.78	3.872	3.365	4.836	3.978	4.273
Col1a1	1	0.842	0.651	1.092	1.116	1.538	2.33	2.554	2.13	1.904
average(n=5)	LX2+HepWT	LX2+Hep182/LTG
α-SMA	0.8368	4.0648
Col1a1	0.9402	2.0912

[truncated: 3 more sheets: suppl fig 4, suppl fig 5, suppl fig 6]
